# Supplementary material for: Development of 5-Fluorouracil/pH-Responsive Adjuvant-Embedded Extracellular Vesicles for Targeting αvβ3 Integrin Receptors in Tumors
Source: Pharmaceutics. 2024 Apr 29;16(5):599. doi: 10.3390/pharmaceutics16050599 (PMC11125367; doi:10.3390/pharmaceutics16050599)
Supplement: Supplementary file 1 [file pharmaceutics-16-00599-s001.zip]

Archive with 1 entries (1 files):
- pharmaceutics-2945134-supplementary.pdf
